# Supplementary material for: The Potential of the Marine Microalga Diacronema lutheri in the Prevention of Obesity and Metabolic Syndrome in High-Fat-Fed Wistar Rats
Source: Molecules. 2022 Jun 30;27(13):4246. doi: 10.3390/molecules27134246 (PMC9268017; doi:10.3390/molecules27134246)
Supplement: Supplementary file 1 [file molecules-27-04246-s001.zip]

Archive with 1 entries (1 files):
- molecules-1779092-supplementary.pdf
